# Supplementary material for: Investigating porcine parvoviruses genogroup 2 infection using in situ polymerase chain reaction
Source: BMC Vet Res. 2018 May 21;14:163. doi: 10.1186/s12917-018-1487-z (PMC5963090; doi:10.1186/s12917-018-1487-z)
Supplement: Supplementary file 1 — Table presents results of PCR test for presence of following viruses: TTSuV, PPV1–4, PoBoV1–4, PoBolV, 6 V/7 V, PCMV, PRRSV, SIV and ADV in farm E. (XLS 30 kb) [file 12917_2018_1487_MOESM1_ESM.xls]

## Sheet: viruses_pcr
Additional file 1: Table presents results of PCR test for presence of folowing viruses in farm E: TTSuV, PPV1-4, PoBoV1-4, PoBolV, 6V/7V, PCMV, PRRSV, SIV and ADV. In last column are presented was it animla affacted by PMWS, yes=1, no=0 according accaopted criteria for PMWS: clinical picture, gross and microscopic leasion and modereate to sever amount of PCV2 detected by ISH
ID	Sample	Age	PPV1	PPV2	PPV3	PPV4	PoBoLV	PoBoV1/2	PoBoV3	PoBoV4	6V/7V	TTSuV1	TTSuV2	PRRSv	SIV	ADV	PMWS (ISH) (0 - means ISH 0 or 1; 1 means 2 or 3)
1	1M	9	0	1	0	0	1	0	1	0	0	0	0	0	0	0	1
2	2M	8	0	0	0	0	1	0	0	0	1	0	0	0	0	0	1
3	3M	9	0	1	0	0	1	0	0	0	0	0	0	0	0	0	1
4	4M	12	0	0	0	0	1	0	0	0	0	1	0	0	0	0	1
5	5M	12	0	1	0	0	1	0	1	0	0	1	1	0	0	0	1
6	6M	12	0	1	0	0	1	0	0	0	0	1	1	0	0	0	1
7	7M	12	0	1	0	0	1	0	0	0	0	0	0	0	0	0	1
8	8M	10	0	0	0	0	1	0	0	0	0	1	0	1	1	0	1
9	9M	9	0	0	0	0	1	0	0	0	0	0	1	0	0	0	0
10	10M	11	0	0	1	0	0	0	0	0	0	1	0	0	0	0	1
11	11M	12	0	0	0	0	0	0	0	0	0	1	1	0	0	0	1
12	12M	11	0	0	1	0	0	0	0	0	0	1	0	0	0	0	1
13	13M	12	0	0	1	1	1	0	0	0	0	1	1	0	0	0	0
14	14M	13	0	0	0	1	0	0	0	0	0	1	1	0	1	0	1
15	15M	9	0	0	1	0	0	0	0	0	0	0	0	0	0	0	1
16	16M	7	0	0	0	0	0	0	0	0	0	1	0	1	0	0	0
17	17M	11	0	0	1	0	1	0	0	0	0	0	0	1	0	0	0
18	18M	6	0	0	1	0	1	0	0	0	0	0	0	0	0	0	1
19	19M	8	0	0	1	0	0	0	0	0	0	1	1	0	0	0	0
20	20M	12	0	0	1	0	0	0	0	0	1	1	1	0	0	0	1
21	21M	10	0	0	1	0	0	0	0	0	0	1	1	0	0	0	1
II-1	22M	10	0	1	0	0	1	0	0	0	0	1	1	0	1	0	1
II-2	23M	11	0	1	0	1	1	0	0	0	0	1	0	0	0	0	1
II-3	24M	9	0	1	0	0	1	0	0	0	0	1	0	0	0	0	1
II-4	25M	10	0	1	0	1	1	0	0	0	0	1	1	0	0	0	1
II-5	26M	12	0	0	0	1	0	0	0	0	0	0	1	0	0	0	1
II-6	27M	10	0	1	0	0	0	0	0	0	0	1	1	0	0	0	1
II-7	28M	9	0	1	0	0	0	0	0	0	0	1	1	0	0	0	1
II-8	29M	9	0	1	0	0	0	0	0	0	0	1	0	1	0	0	1
II-9	30M	12	0	0	0	0	0	0	0	0	0	0	1	0	1	0	1
II-10	31M	11	0	1	0	0	1	0	0	0	0	1	0	0	0	0	1
II-11	32M	12	0	1	0	0	1	0	0	0	0	1	0	0	0	0	1
II-12	33M	9	0	0	0	0	1	0	0	0	0	0	0	0	0	0	1
II-13	34M	12	0	1	0	0	1	0	0	0	0	1	1	0	0	0	1
II-14	35M	10	0	1	0	1	1	0	0	0	0	1	0	0	0	0	1
II-15	36M	9	0	0	0	0	1	0	0	0	0	0	0	0	1	0	1
II-16	37M	10	0	1	0	0	0	0	0	0	0	1	0	0	0	0	1
II-17	38M	11	0	1	0	0	0	0	0	0	0	1	0	1	0	0	1
II-18	39M	10	0	1	0	0	1	0	0	0	0	1	0	0	0	0	1
II-19	40M	13	0	1	0	0	0	0	0	0	0	1	0	0	0	0	1
II-20	41M	14	0	1	0	0	0	0	0	0	0	1	1	0	1	0	0
II-21	42M	12	0	0	0	0	0	0	0	0	0	0	0	0	0	0	1
II-22	43M	12	0	0	0	0	0	0	0	0	0	0	0	0	0	0	0
II-23	44M	9	0	1	0	0	0	0	0	0	0	1	0	0	0	0	0
II-24	45M	14	0	0	0	0	1	0	0	0	0	0	0	1	0	0	0
II-25	46M	10	0	1	0	0	1	0	0	0	0	1	1	0	0	0	1
II-26	47M	7	0	1	1	0	1	0	0	0	0	1	1	0	0	0	0
