# Supplementary material for: Investigating porcine parvoviruses genogroup 2 infection using in situ polymerase chain reaction
Source: BMC Vet Res. 2018 May 21;14:163. doi: 10.1186/s12917-018-1487-z (PMC5963090; doi:10.1186/s12917-018-1487-z)
Supplement: Supplementary file 3 — Table presents results of histopathological examination of lungs in farm E. (XLS 27 kb) [file 12917_2018_1487_MOESM3_ESM.xls]

## Sheet: Hystopathology
Additional file 3: Table presents results of histopathological exemenation of lungs in farm E. Seize of specific lesion was graded as a 0=no lesion; 1=weak lesion; 2=moderate lesion and 3=severe lesion; presence of inflamed or non-specific cells for observed histologicals tructure was recorded.
ID	Sample	Age	alveolar walls proliferation	alveolar spaces volume reduce	alveolar spaces inflammatory cells	alveolar spaces inflammatory cells	alveolar spaces inflammatory cells	alveolar walls	alveolar wals	bronchial lumen	bronchial lumen	bronchal epithelia	peribronchial area	interlobarspaces	interlobarspaces	congestion
					seize	type								edema	bleedings
1	1M	9	0	0	3	mononuclear	fibrin	fibrinous deposit	inflamed cells	mucus	inflamed cells	necrosis	0	0	0	2
2	2M	8	3	3	1	mononuclear	0	0	lymphocytes	0	0	0	0	0	0	1
3	3M	9	0	3	0	0	0	0	0	0	0	necrosis	neutropphyles	3	0	3
4	4M	12	2	0	3	mixed	0	0	0	0	0	0	0	0	0	0
5	5M	12		0	3	macrophages	0	fibrinous deposit	0	0	0	necrosis	neutropphyles	3	3	0
6	6M	12	2	0	3	mononuclear	0	0	0	mucus	neutrophyles	necrosis	0	2	0	0
7	7M	12	0	2	3	macrophages	0	fibrinous deposit	0	0	0	necrosis	0	2	0	3
8	8M	10	1	0	3	neutrphyles	0	0	0	mucus	macrophages	0	0	0	0	1
9	9M	9	3	3	1	macrophages	0	fibrinous deposit	0	0	0	0	mucus	0	0	0
10	10M	11	1	0	2	lymphocytes	0	0	0	0	0	necrosis	0	3	3	2
11	11M	12	1	0	0	0	0	0	0	0	0	atrophy	macrophages	3	3	1
12	12M	11	2	0	2	macrophages	0	0	0	0	macrophages	atrophy	0	2	0	3
13	13M	12	0	0	0	0	0	fibrinous deposit	0	0	0	necrosis	0	0	0	3
14	14M	13	0	0	3	mixed	0	fibrinous deposit	0	0	0	necrosis	mixed	0	0	0
15	15M	9	0	0	1	macrophages	0	0	0	necrotic debris	mixed	0	0	0	0	3
16	16M	7	0	0	1	edema	0	0	0	0	0	necrosis	0	0	0	2
17	17M	11	0	0	0	0	0	0	0	0	0	necrosis	0	0	0	3
18	18M	6	1	3	2	macrophages	0	fibrinous deposit	0	0	0	0	0	0	0	1
19	19M	8	3	3	0	0	0	0	0	0	0	atrophy	0	3	0	1
20	20M	12	0	0	0	0	0	0	0	0	0	0	0	0	0	0
21	21M	10	2	3	1	macrophages	0	0	0	0	0	atrophy	neutropphyles	1	0	1
II-1	22M	10	1	2	2	mononuclear	0	0	0	0	0	atrophy	0	0	0	0
II-2	23M	11	1	2	1	macrophages	0	fibrinous deposit	0	0	0	atrophy	0	1	0	1
II-3	24M	9	2	2	1	macrophages	0	0	mononuclear	0	0	0	0	0	0	0
II-4	25M	10	0	1	1	macrophages	0	0	0	0	0	submucosal proliferation	0	0	0	0
II-5	26M	12	1	3	2	macrophages	0	0	0	0	0	atrophy	neutropphyles	0	0	1
II-6	27M	10	1	1	1	macrophages	0	fibrinous deposit	0	fibrin	neutrophyles	atrophy	0	0	0	0
II-7	28M	9	2	2	2	0	1	0	0	0	0	necrosis	0	1	0	1
II-8	29M	9	1	1	3	mixed	0	0	0	0	0	0	neutropphyles	0	0	0
II-9	30M	12	0	3	1	macrophages	1	0	0	blood	neutrophyles	atrophy	neutropphyles	0	0	1
II-10	31M	11	1	3	2	macrophages	1	fibrinous deposit	0	0	0	submucosal proliferation	0	0	0	3
II-11	32M	12	0	3	1	macrophages	0	fibrinous deposit	0	0	0	atrophy	fibrin	1	0	2
II-12	33M	9	0	2	1	macrophages	0	fibrinous deposit	0	fibrin	0	atrophy	0	0	0	1
II-13	34M	12	2	1	0	0	0	fibrinous deposit	0	0	0	atrophy	blood	0	0	1
II-14	35M	10	0	1	3	macrophages	0	0	0	blood	0	necrosis	0	0	0	3
II-15	36M	9	0	2	3	mixed	0	0	0	0	0	necrosis	0	1	0	1
II-16	37M	10	0	3	3	mixed	0	0	0	0	0	0	0	0	0	1
II-17	38M	11	1	1	3	mixed	0	fibrinous deposit	0	0	0	atrophy	blood	1	0	2
II-18	39M	10	0	2	3	mixed	1	0	0	blood	0	submucosal proliferation	0	0	0	0
II-19	40M	13	2	3	3	0	1	fibrinous deposit	0	0	0	0	blood	0	0	3
II-20	41M	14	2	3	3	mononuclear	1	0	0	blood	0	0	0	0	0	3
II-21	42M	12	0	2	0	0	0	0	0	0	0	necrosis	0	1	0	1
II-22	43M	12	2	2	0	0	0	0	0	necrotic debris	0	necrosis	blood	2	0	3
II-23	44M	9	0	1	0	0	0	0	0	blood	0	0	mucus	0	0	0
II-24	45M	14	1	0	0	0	0	0	0	mucus	0	0	0	2	0	2
II-25	46M	10	2	1	2	mononuclear	0	0	0	0	0	necrosis	0	0	0	0
II-26	47M	7	1	2	0	0	0	0	0	0	0	0	mononuclear	0	0	3
