# Supplementary material for: Investigating porcine parvoviruses genogroup 2 infection using in situ polymerase chain reaction
Source: BMC Vet Res. 2018 May 21;14:163. doi: 10.1186/s12917-018-1487-z (PMC5963090; doi:10.1186/s12917-018-1487-z)
Supplement: Supplementary file 4 — Table presents results of presence of PCV2 in lungs tested by ISH in farm E. (XLS 33 kb) [file 12917_2018_1487_MOESM4_ESM.xls]

## Sheet: PCV2_ISH
Additional file 4: Table presents results of presence of PCV2 in lungs tested by ISH in farm E. Amount of presence of PCV2 ssDNA or dsDNA was estimates as 0=no PCV2 DNA; 1=small amount of PCV2 DNA; 2=moderate amount of PCV2 DNA; 3=severe amount of PCV2 DNA
Abbreviation: age_wk - age of pigs in weeks, CP - Complementar genomic probe; RFP - replicative form genomic probe; ln - lynphnodes; Lu - lungs; mac_alv - macrophages in alveolar spaces; cel_alv - cells in alveolar spaces;
					CP	RFP	CP	RFP	CP	CP	CP	CP	CP	CP	CP	CP	CP	CP	RFP	RFP	RFP	RFP	RFP	RFP	RFP	RFP	RFP	RFP
ID	Uzorak	age_wk	PPV2	PCV2_PCR	PCV2_CP_ln	PCV2_RFP_ln	PCV2_CP_Lu	PCV2_RFP_lu	CP_mac_alv	CP_cel_alv	peribronchial cells	ciliar epithelial cells	blood wessls	macrophages	pneumocytes	epitehelial cells	endothel	lymphocytes	machrophages in alveolar spaces	cells in laveolar walls	peribronchial cells	ciliar epithelial cells	blood wessls	macrophages	pneumocytes	epthelial	endotel	lymphocytes
1	1M	9	2	2	2	1	1	0	0	1	2	1		1	1	1	0	0	0	0	0	0	0	0	1	1	0	1
2	2M	8	0	2	3	1	2	2	2	2	2	2	1	1	1	1	1	0	2	2	1	1	0	0	0	0	0	0
3	3M	9	1	2	3	1	2	0	1	1	3	2	1	1	1	1	0	0	0	0	0	0	0	0	0	0	0	0
4	4M	12	0	2	3	0	2	2	2	1	2	2	1	1	1	1	0	0	2	1	0	2	0	1	0	1	0	0
5	5M	12	2	2	2	1	1	1	1	1	2	1	1	1	0	0	0	0	1	1	0	0	0	1	0	0	0	0
6	6M	12	1	2	3	0	2	1	3	2	3	2	1	1	1	1	1	1	1	1	0	0	0	1	1	0	0	0
7	7M	12	1	2	2	0	2	1	2	2	3	1	1	1	1	1	1	0	0	0	0	1	0	0	0	1	0	0
8	8M	10	0	2	3	1	2	2	3	2	3	1	1	1	1	1	0	0	0	2	2	0	1	1	1	0	0	0
9	9M	9	0	1	1	0	0	0	0	0	0	0	0	0	0	0	0	0	0	0	0	0	0	0	0	0	0	0
10	10M	11	0	2	2	1	2	1	0	2	0	0	1	1	1	0	1	0	0	1	0	0	0	1	0	0	0	0
11	11M	12	0	1	3	0	2	1	3	2	3	1	1	1	1	1	1	0	1	0	0	0	0	0	1	0	0	0
12	12M	11	0	1	3	0	2	1	3	3	3	3	1	1	1	1	1	0	1	1	0	1	0	1	1	1	0	0
13	13M	12	0	1	1	1	0	0	3	2	3	1	1	1	1	1	1	0	0	0	0	0	0	0	0	0	0	0
14	14M	13	0	1	2	1	1	0	1	1	2	1	0	1	0	0	0	0	0	0	0	0	0	0	0	0	0	0
15	15M	9	0	1	3	1	2	0	0	2	2	1	1	1	1	1	0	0	0	0	0	0	0	0	0	0	0	0
16	16M	7	0	1	0	0	0	0	0	0	0	0	0	0	0	0	0	0	0	0	0	0	0	0	0	0	0	0
17	17M	11	0	1	0	0	0	0	0	0	0	0	0	0	0	0	0	0	0	0	0	0	0	0	0	0	0	0
18	18M	6	0	1	3	0	2	0	1	3	3	2	1	1	1	1	1	0	0	0	0	0	0	0	0	0	0	0
19	19M	8	0	1	0	0	0	0	0	0	0	0	0	0	0	0	0	0	0	0	0	0	0	0	0	0	0	0
20	20M	12	0	1	2	0	0	0	0	1	1	1	0	1	0	1	0	0	0	0	0	0	0	0	0	0	0	0
21	21M	10	0	2	3	1	2	1	2	1	2	1	1	1	0	1	0	0	1	2	1	1	1	1	1	1	0	0
II-1	22M	10	2	2	3	1	2	1	2	2	3	2	1	1	1	1	1	0	1	1	0	1	0	1	1	1	0	0
II-2	23M	11	2	2	2	0	1	0	0	0	1	0	0	1	0	0	0	0	0	0	0	0	0	0	0	0	0	0
II-3	24M	9	2	2	2	0	1	0	0	1	1	1	1	1	1	1	0	0	0	0	0	0	0	0	0	0	0	0
II-4	25M	10	1	2	3	1	1	1	1	1	2	1	0	1	1	1	0	0	0	1	1	0	0	1	0	1	0	0
II-5	26M	12	0	2	3	1	2	1	2	1	2	1	1	1	0	1	1	0	0	2	0	0	0	0	1	0	0	0
II-6	27M	10	1	2	3	1	2	1	1	2	2	1	1	1	1	0	0	0	1	1	0	0	1	1	0	0	0	0
II-7	28M	9	1	2	3	1	2	1	2	1	1	2	0	1	0	1	0	0	1	1	0	1	1	1	1	0	0	0
II-8	29M	9	2	2	3	0	1	0	1	1	2	2	1	1	0	1	0	0	0	1	0	1	0	1	0	1	0	0
II-9	30M	12	0	2	3	0	2	1	1	2	3	2	0	1	1	1	0	0	0	1	0	1	1	0	1	1	0	0
II-10	31M	11	1	1	3	0	2	0	2	2	0	2	1	1	1	1	0	0	0	0	0	0	0	0	0	0	0	0
II-11	32M	12	1	2	3	1	2	1	1	1	2	1	1	1	1	1	1	0	0	1	0	0	0	1	1	0	0	0
II-12	33M	9	0	2	3	1	2	2	3	3	3	3	1	1	1	0	1	0	0	2	2	0	1	1	1	1	1	0
II-13	34M	12	1	2	3	0	2	0	1	1	2	1	1	1	1	1	0	0	0	1	0	2	0	0	1	1	1	0
II-14	35M	10	1	2	3	0	2	0	1	1	2	1	1	1	1	1	1	0	0	0	0	0	0	0	0	0	0	0
II-15	36M	9	0	1	3	0	2	0	1	1	2	2	1	1	1	1	0	0	0	0	0	0	0	0	0	0	0	0
II-16	37M	10	2	2	3	0	2	0	1	2	3	3	1	1	1	1	0	0	0	0	0	0	0	0	0	0	0	0
II-17	38M	11	2	2	3	0	2	0	1	1	2	1	0	1	1	1	0	0	0	0	0	0	0	0	0	0	0	0
II-18	39M	10	2	1	3	0	2	0	3	2	2	1	1	1	1	0	0	0	0	0	0	0	0	0	0	0	0	0
II-19	40M	13	2	1	2	0	0	1	0	1	0	0	0	0	1	0	0	0	0	1	0	0	0	0	1	0	0	0
II-20	41M	14	1	1	0	0	0	0	0	0	0	0	0	1	1	1	0	0	0	0	0	0	0	0	0	0	0	0
II-21	42M	12	0	1	2	0	2	2	0	2	1	1	1	1	1	1	1	0	2	2	1	1	0	0	0	1	0	1
II-22	43M	12	0	1	1	0	0	0	0	0	0	0	0	1	1	1	0	0	0	0	0	0	0	0	0	0	0	0
II-23	44M	9	2	1	0	0	0	2	0	0	0	0	0	1	1	1	0	0	2	1	0	2	0	1	0	1	0	0
II-24	45M	14	0	1	0	0	0	1	0	0	0	0	0	1	0	0	0	0	1	1	0	0	0	1	0	0	0	0
II-25	46M	10	1	1	2	1	2	1	1	2	1	1	1	1	1	1	1	1	1	1	0	0	0	1	0	0	0	0
II-26	47M	7	1	1	1	1	0	1	0	0	0	0	0	1	1	1	1	0	0	0	0	1	0	0	0	1	0	0
