# Supplementary material for: Investigating porcine parvoviruses genogroup 2 infection using in situ polymerase chain reaction
Source: BMC Vet Res. 2018 May 21;14:163. doi: 10.1186/s12917-018-1487-z (PMC5963090; doi:10.1186/s12917-018-1487-z)
Supplement: Supplementary file 8 — Results of IHC to detect specific immune cell markers in farm E. (XLS 22 kb) [file 12917_2018_1487_MOESM8_ESM.xls]

## Sheet: immune_cells
Additional file 1d: Results of IHC to detect specific immune cell markers in farm E
Abbreviations: lu - Lungs; CD3 - IHC anti-CD3; DQ - IHC anti SLAIIDQ; Ly - IHC anti Lysozyme; wal - alveolar walls; spa - alveolar spaces; pbr - peribronchial area; pva - perviacular area; sigma - CD3+DQ+Ly; 0=no postive cells; 1=small amout of postive cells; 2=moderate amount of postive cells; 3=severe amount of postive cells
ID	PCV2	PPV2	lu_CD3	lu_DQ	lu_Ly	lu_sigma	lu_wal_CD3	lu_spa_CD3	lu_pbr_CD3	lu_pva_CD3	lu_wal_DQ	lu_spa_DQ	lu_pbr_DQ	lu_pva_DQ	lu_wal_LY	lu_spa_LY	lu_pbr_LY	lu_pva_LY
1	1	1	2	4	5	11	2	0	2	0	1	0	1	2	1	2	1	1
2	2	0	0	4	5	9	0	0	0	0	1	1	1	1	2	1	1	1
3	2	1	1	4	6	11	0	0	1	0	1	0	1	2	1	3	1	1
4	1	0	1	4	7	12	1	1	0	0	1	0	1	2	2	1	2	2
5	1	1	3	4	7	14	3	1	2	0	1	0	1	2	2	0	3	2
6	3	1	4	4	4	12	2	1	2	1	1	0	1	2	1	2	1	0
7	2	1	4	2	6	12	2	1	3	0	1	0	0	1	1	2	2	1
8	3	1	2	3	5	10	1	0	2	0	1	0	0	2	2	0	1	2
9	0	1	5	5	3	13	1	1	2	2	2	1	1	1	2	0	0	1
10	1	1	5	5	7	17	3	1	3	1	1	1	1	2	1	2	3	1
11	3	0	1	3	1	5	0	1	0	0	1	0	0	2	0	1	0	0
12	3	1	3	4	5	12	1	1	2	0	1	0	1	2	1	2	2	0
13	0	1	1	4	1	6	1	0	1	0	2	0	0	2	1	0	0	0
14	1	1	1	1	2	4	2	0	1	0	0	0	0	1	1	1	0	0
15	3	1	1	4	5	10	1	0	1	0	2	1	0	1	2	1	1	1
16	0	1	3	2	2	7	1	0	2	0	1	0	0	1	1	1	0	0
17	0	1	1	4	2	7	1	0	1	0	1	0	1	2	1	1	0	0
18	3	1	1	8	5	14	2	1	0	0	2	1	2	3	3	0	2	0
19	0	1	3	5	2	10	1	1	0	2	1	0	2	2	1	1	0	0
20	1	1	4	7	2	13	3	0	0	2	2	0	2	3	1	0	0	1
