# Supplementary material for: Investigating porcine parvoviruses genogroup 2 infection using in situ polymerase chain reaction
Source: BMC Vet Res. 2018 May 21;14:163. doi: 10.1186/s12917-018-1487-z (PMC5963090; doi:10.1186/s12917-018-1487-z)
Supplement: Supplementary file 9 — Presence of PPV2 by in situ PCR, histopathology findings and immune cell reaction in farm T. (XLSX 11 kb) [file 12917_2018_1487_MOESM9_ESM.xlsx]

## Sheet: In situ
Additional file 9: Presence of PPV2 by in situ PCR, histopathology findings and immune cell reaction in farm T
Sample	Positive in situ PCR results	congestion	inflamatory reaction	alveolar walls	alveolar spaces	ciliar epithela	lumen	Brown Brenn	PCV2	PRRSV	PRRSV location	SIV	Mhyo	Mhyo location	CD3 severity	CD3 agregation	SLAIIDQ severity	SLAIIDQ agregation	Lysozyme severity	Lysozyme agregation	PPV2 localisation	PPV2 cell type	PPV2 antigen expression
1 Ted	negative	moderate	mixed, foci of lymphocytes and neutrophyls	weak proliferation	no air, inflamatory cells	necrosis	fulfillded - cell debris+ inflamatory cells	negative	negative	positive	macrophages in inflamed area	negative	positive/negative	weak signal in perivascular machrophages	individual cells in whole area	around bronchs	rear cells in whole area	focuses around blood vessels	rear cells around bronchs and blood vessels even in bronchial lumen	in alveolar spaces and walls	negative	negative	negative
2 Ted	postive	strong	lymphocytic	modarete	no air, edema, machrophages, bleedings	necrosis	partly filled, mucus, inflamatory cells	negative	negative	negative		negative	positive/negative	weak signal in perivascular machrophages	strong infiltration in whole area	focuses of aggregate around bronhs	rear cells in whole area	focuses around blood vessels	whole area lots of positive cells	in alveolar spaces and walls	sever infection, whole area, mostly inside alveole	lymphocytes, some looks like plasma cells, monocytes	CD3 -, Lysozyme -, SLAIIDQ -poor
3 Ted	postive	moderate	mixed	moderate	no air	necrosis	fulfillded - cell debris+ inflamatory cells	negative	negative	negative		negative	positive/negative	weak signal in perivascular machrophages	strong infiltration in whole area	focuses of aggregate around bronhs	rear cells in whole area	focuses around blood vessels			moderate infection, whole area, mostly inside alveole	lymphocytes, some looks like plasma cells, monocytes	CD3 -, Lysozyme -, SLAIIDQ -poor
4Ted	negative	no lesions						negative	negative	negative		negative	negative
5Ted	negative	no lesions						negative	negative	negative		negative	negative
6Ted	negative	no lesions						negative	negative	negative		negative	negative
7 Ted	postive	strong	mixed	moderate	bleedings	desquamation	partly mucus bleedings, weak inflamatory cells	Gram negative bacillus	negative	negative		negative	positive/negative	weak signal in perivascular machrophages	moderate infiltration in whole area	submucosal, around bronchs	rear cells in whole area	focuses around blood vessels	rear cells in whoole area	in alveolar spaces and walls	weak to moderate infection, whole area, mostly inside alveole	lymphocytes, some looks like plasma cells, monocytes	not tested
8Ted	negative	no lesions						negative	negative	negative		negative	negative
9Ted	negative	no lesions						negative	negative	negative		negative	negative
10Ted	negative	no lesions						negative	negative	negative		negative	negative
11 Ted	negative	strong			bleedings		empty	Gram postive coccus	negative	negative		negative	positive/negative	weak signal in perivascular machrophages	moderate infiltration in whole area	no agregation	moderate	many cells around bacterial colonies, subpleural infiltration	strong signal of lyzocyme, but not so many cells	in alveolar spaces and in bacterial collonies	negative	negative	negative
