# Supplementary material for: Investigating porcine parvoviruses genogroup 2 infection using in situ polymerase chain reaction
Source: BMC Vet Res. 2018 May 21;14:163. doi: 10.1186/s12917-018-1487-z (PMC5963090; doi:10.1186/s12917-018-1487-z)
Supplement: Supplementary file 10 — Presence of PPV2 by in situ PCR and other pathogens in farm T. (XLSX 9 kb) [file 12917_2018_1487_MOESM10_ESM.xlsx]

## Sheet: PCR
Additional file 6b: Presence of PPV2 by in situ PCR and other pathogens in farm T
sample	PPV1	PPV2	PPV3	PPV4	TTSuV1	TTSuV1	Boca1-2	Boca3	Adeno	PCV2	Citomegalo	PRRSV	SIV
T1	negative	Positive	Positive	negative	negative	negative	negative	negative	negative	negative	Positive	Positive	negative
T2	negative	Positive	negative	negative	negative	negative	negative	negative	negative	negative	negative	negative	negative
T3	negative	Positive	Positive	negative	negative	negative	negative	negative	negative	negative	negative	negative	negative
T4	negative	negative	negative	negative	negative	negative	negative	negative	negative	negative	negative	negative	negative
T5	negative	Positive	Positive	negative	negative	negative	negative	negative	negative	negative	negative	negative	negative
T6	negative	negative	negative	negative	negative	negative	negative	negative	negative	negative	negative	negative	negative
T7	negative	Positive	Positive	Positive	negative	negative	negative	negative	negative	negative	negative	negative	negative
T8	negative	negative	negative	negative	negative	negative	negative	negative	negative	negative	negative	negative	negative
T9	negative	negative	negative	negative	negative	negative	negative	negative	negative	negative	negative	negative	negative
T10	negative	negative	Positive	Positive	negative	negative	negative	negative	negative	negative	negative	negative	negative
T11	negative	negative	Positive	negative	negative	negative	negative	negative	negative	negative	negative	negative	negative
T12	negative	Positive	Positive	negative	negative	negative	negative	negative	negative	negative	negative	negative	negative
T13	negative	Positive	Positive	negative	negative	negative	negative	negative	negative	negative	negative	negative	Positive
